# Supplementary material for: Cytotoxicity Evaluation of Chalcones and Flavanones from the Leaves of Corema album (L.) D. Don
Source: Biomolecules. 2026 Mar 28;16(4):509. doi: 10.3390/biom16040509 (PMC13113417; doi:10.3390/biom16040509)
Supplement: Supplementary file 1 [file biomolecules-16-00509-s001.zip]

Archive with 1 entries (1 files):
- biomolecules-4192887-supplementary.pdf
